# Supplementary material for: Citalopram exhibits immune-dependent anti-tumor effects by modulating C5aR1+ TAMs
Source: eLife. 2026 Feb 9;14:RP103016. doi: 10.7554/eLife.103016 (PMC12885477; doi:10.7554/eLife.103016)
Supplement: Figure 1—source data 2. [file elife-103016-fig1-data2.zip]

Archive with 5 entries (4 files):
- Figure 1_Source data 2/
- Figure 1_Source data 2/SERT-Hep53.4.tif
- Figure 1_Source data 2/SERT-Hepa1-6.tif
- Figure 1_Source data 2/β-actin-Hep53.4.tif
- Figure 1_Source data 2/β-actin-Hepa1-6.tif
