# Supplementary material for: Citalopram exhibits immune-dependent anti-tumor effects by modulating C5aR1+ TAMs
Source: eLife. 2026 Feb 9;14:RP103016. doi: 10.7554/eLife.103016 (PMC12885477; doi:10.7554/eLife.103016)
Supplement: Figure 2—source data 2. [file elife-103016-fig2-data2.zip]

Archive with 10 entries (9 files):
- Figure 2_Source data 2/
- Figure 2_Source data 2/C5aR1-Figure 2F.jpg
- Figure 2_Source data 2/C5aR1-Figure 2G.tif
- Figure 2_Source data 2/C5aR1-L92-D282-Figure 2J.tif
- Figure 2_Source data 2/C5aR1-R206-Figure 2J.tif
- Figure 2_Source data 2/C5aR1-W213-Figure 2J.tif
- Figure 2_Source data 2/C5aR1-Y258-Figure 2J.jpg
- Figure 2_Source data 2/C5aR1WT-E199-Figure 2J.tif
- Figure 2_Source data 2/β-actin-Figure 2F.tif
- Figure 2_Source data 2/β-actin-Figure 2G.tif
