# Supplementary material for: Citalopram exhibits immune-dependent anti-tumor effects by modulating C5aR1+ TAMs
Source: eLife. 2026 Feb 9;14:RP103016. doi: 10.7554/eLife.103016 (PMC12885477; doi:10.7554/eLife.103016)
Supplement: Figure 2—figure supplement 2—source data 2. [file elife-103016-fig2-figsupp2-data2.zip]

Archive with 17 entries (14 files):
- Figure 2-figure supplement 2_Source data 2/
- Figure 2-figure supplement 2_Source data 2/Figure 2-figure supplement 2A/
- Figure 2-figure supplement 2_Source data 2/Figure 2-figure supplement 2A/C5aR1-Escitalopram.tif
- Figure 2-figure supplement 2_Source data 2/Figure 2-figure supplement 2A/C5aR1-Fluoxetine.tif
- Figure 2-figure supplement 2_Source data 2/Figure 2-figure supplement 2A/C5aR1-Fluvoxamine.tif
- Figure 2-figure supplement 2_Source data 2/Figure 2-figure supplement 2A/C5aR1-Paroxetine.tif
- Figure 2-figure supplement 2_Source data 2/Figure 2-figure supplement 2A/C5aR1-Sertraline.tif
- Figure 2-figure supplement 2_Source data 2/Figure 2-figure supplement 2A/β-actin-Escitalopram.tif
- Figure 2-figure supplement 2_Source data 2/Figure 2-figure supplement 2A/β-actin-Fluoxetine.tif
- Figure 2-figure supplement 2_Source data 2/Figure 2-figure supplement 2A/β-actin-Fluvoxamine.tif
- Figure 2-figure supplement 2_Source data 2/Figure 2-figure supplement 2A/β-actin-Paroxetine.tif
- Figure 2-figure supplement 2_Source data 2/Figure 2-figure supplement 2A/β-actin-Sertraline.tif
- Figure 2-figure supplement 2_Source data 2/Figure 2-figure supplement 2E/
- Figure 2-figure supplement 2_Source data 2/Figure 2-figure supplement 2E/C5aR1-Fluoxetine.tif
- Figure 2-figure supplement 2_Source data 2/Figure 2-figure supplement 2E/C5aR1-Fluvoxamine.tif
- Figure 2-figure supplement 2_Source data 2/Figure 2-figure supplement 2E/C5aR1-Paroxetine.tif
- Figure 2-figure supplement 2_Source data 2/Figure 2-figure supplement 2E/C5aR1-Sertraline.tif
