# Supplementary material for: Citalopram exhibits immune-dependent anti-tumor effects by modulating C5aR1+ TAMs
Source: eLife. 2026 Feb 9;14:RP103016. doi: 10.7554/eLife.103016 (PMC12885477; doi:10.7554/eLife.103016)
Supplement: Figure 3—source data 1. [file elife-103016-fig3-data1.zip]

Archive with 2 entries (1 files):
- Figure 3_Source data 1/
- Figure 3_Source data 1/Figure 3_Source data 1.pdf
