# Supplementary material for: Citalopram exhibits immune-dependent anti-tumor effects by modulating C5aR1+ TAMs
Source: eLife. 2026 Feb 9;14:RP103016. doi: 10.7554/eLife.103016 (PMC12885477; doi:10.7554/eLife.103016)
Supplement: Figure 3—figure supplement 2—source data 2. [file elife-103016-fig3-figsupp2-data2.zip]

Archive with 3 entries (2 files):
- Figure 3-figure supplement 2_Source data 2/
- Figure 3-figure supplement 2_Source data 2/C5aR1.tif
- Figure 3-figure supplement 2_Source data 2/β-actin.tif
